# Supplementary material for: Association Between Triglyceride–Glucose Index and Risk of Cancer: A Systematic Review and Meta-Analysis
Source: J Pers Med. 2026 May 20;16(5):274. doi: 10.3390/jpm16050274 (PMC13208625; doi:10.3390/jpm16050274)
Supplement: Supplementary file 1 [file jpm-16-00274-s001.zip]

Archive with 2 entries (2 files):
- jpm-4262264-supplementary.pdf
- PRISMA_2020_checklist.pdf
